# Supplementary material for: Detection of NT-proBNP Using Optical Fiber Back-Reflection Plasmonic Biosensors
Source: Biosensors (Basel). 2024 Apr 4;14(4):173. doi: 10.3390/bios14040173 (PMC11048293; doi:10.3390/bios14040173)
Supplement: Supplementary file 1 [file biosensors-14-00173-s001.zip]

Archive with 1 entries (1 files):
- biosensors-2880044-supplementary.pdf
